# Supplementary material for: Point Mutations in the Glycoprotein Ectodomain of Field Rabies Viruses Mediate Cell Culture Adaptation through Improved Virus Release in a Host Cell Dependent and Independent Manner
Source: Viruses. 2021 Oct 3;13(10):1989. doi: 10.3390/v13101989 (PMC8538267; doi:10.3390/v13101989)
Supplement: Supplementary file 1 [file viruses-13-01989-s001.zip]

Archive with 1 entries (1 files):
- Nitschel_et_al_Supplementary Material_final.pdf
